# Supplementary material for: Optical Properties Investigation of Upconverting K2Gd(PO4)(WO4):20%Yb3+,Tm3+ Phosphors
Source: Materials (Basel). 2023 Feb 3;16(3):1305. doi: 10.3390/ma16031305 (PMC9920437; doi:10.3390/ma16031305)
Supplement: Supplementary file 1 [file materials-16-01305-s001.zip]

Archive with 1 entries (1 files):
- materials-2148984-supplementary.pdf
